# Supplementary material for: A Novel Predictive Multi-Marker Test for the Pre-Surgical Identification of Ovarian Cancer
Source: Cancers (Basel). 2023 Nov 2;15(21):5267. doi: 10.3390/cancers15215267 (PMC10650329; doi:10.3390/cancers15215267)
Supplement: Supplementary file 1 [file cancers-15-05267-s001.zip]

Archive with 1 entries (1 files):
- cancers-2691689-supplementary.pdf
